# Supplementary material for: The Role of Family Function and Triadic Interaction on Preterm Child Development—A Systematic Review
Source: Children (Basel). 2022 Nov 5;9(11):1695. doi: 10.3390/children9111695 (PMC9689109; doi:10.3390/children9111695)
Supplement: Supplementary file 1 [file children-09-01695-s001.zip]

Archive with 1 entries (1 files):
- children-1987919-supplementary.pdf
